# Supplementary material for: A Seven-Gene Signature to Predict Prognosis of Patients With Hepatocellular Carcinoma
Source: Front Genet. 2021 Sep 16;12:728476. doi: 10.3389/fgene.2021.728476 (PMC8481951; doi:10.3389/fgene.2021.728476)
Supplement: Supplementary file 4 [file Data_Sheet_1.zip]

Archive with 2 entries (2 files):
- Suppl Table 1.TIF
- Suppl Table 2.TIF
